# Supplementary material for: Total Synthesis of the Natural Chalcone Lophirone E, Synthetic Studies toward Benzofuran and Indole-Based Analogues, and Investigation of Anti-Leishmanial Activity
Source: Molecules. 2022 Jan 11;27(2):463. doi: 10.3390/molecules27020463 (PMC8778746; doi:10.3390/molecules27020463)
Supplement: Supplementary file 1 [file molecules-27-00463-s001.zip]

Archive with 1 entries (1 files):
- molecules-1527742-supplementary.pdf
